# Supplementary material for: Palliative Radiotherapy in Metastatic Breast Cancer Patients on CDK4/6 Inhibitors: Safety Analysis
Source: Cancers (Basel). 2025 Jan 27;17(3):424. doi: 10.3390/cancers17030424 (PMC11816231; doi:10.3390/cancers17030424)
Supplement: Supplementary file 1 [file cancers-17-00424-s001.zip]

Archive with 1 entries (1 files):
- cancers-3397925-supplementary.pdf
